# Supplementary material for: Motor imagery EEG signal classification with a multivariate time series approach
Source: Biomed Eng Online. 2023 Mar 23;22:29. doi: 10.1186/s12938-023-01079-x (PMC10035287; doi:10.1186/s12938-023-01079-x)
Supplement: Supplementary file 1 — Additional file 1. Results supporting the box-plots of precision, sensitivity and specificity along with additional metrics and graphs are available. [file 12938_2023_1079_MOESM1_ESM.xlsx]

## Sheet: 20 Vars
DWT	Linear						Quadratic
	Var		Var & Corr		Corr		Var		Var & Corr		Corr
Haar	167	33	184	16	183	17	142	58	184	16	178	22		For each combination of parameters (e.g. Linear,Var,Haar) a confusion matrix is displayed with the classification results over 400 experiments, 200 for hand movements and 200 for foot movements.
	38	162	18	182	25	175	26	174	13	187	19	181
d4	176	24	186	14	186	14	172	28	187	13	187	13
	36	164	12	188	12	188	27	173	9	191	9	191
d6	166	34	176	24	195	5	169	31	174	26	181	19
	35	165	20	180	6	194	29	171	24	176	8	192
d8	182	18	194	6	195	5	183	17	191	9	195	5
	25	175	9	191	9	191	20	180	5	195	8	192
la6	182	18	194	6	195	5	183	17	191	9	195	5
	25	175	9	191	9	191	20	180	5	195	8	192
c6	173	27	190	10	194	6	172	28	190	10	188	12
	34	166	12	188	13	187	29	171	12	188	9	191
	Accuracy								TPR								TNR
	Linear			Quadratic					Linear			Quadratic					Linear			Quadratic
DWT	Var	Var&Corr	Corr	Var	Var&Corr	Corr	Mean	DWT	Var	Var&Corr	Corr	Var	Var&Corr	Corr	Mean	DWT	Var	Var&Corr	Corr	Var	Var&Corr	Corr	Mean
Haar	0.8225	0.915	0.895	0.79	0.9275	0.8975	0.874583	Haar	0.4175	0.46	0.4575	0.355	0.46	0.445	0.4325	Haar	0.405	0.455	0.4375	0.435	0.4675	0.4525	0.442083
d4	0.85	0.935	0.935	0.8625	0.945	0.945	0.912083	d4	0.44	0.465	0.465	0.43	0.4675	0.4675	0.455833	d4	0.41	0.47	0.47	0.4325	0.4775	0.4775	0.45625
d6	0.8275	0.89	0.9725	0.85	0.875	0.9325	0.89125	d6	0.415	0.44	0.4875	0.4225	0.435	0.4525	0.442083	d6	0.4125	0.45	0.485	0.4275	0.44	0.48	0.449167
d8	0.8925	0.9625	0.965	0.9075	0.965	0.9675	0.943333	d8	0.455	0.485	0.4875	0.4575	0.4775	0.4875	0.475	d8	0.4375	0.4775	0.4775	0.45	0.4875	0.48	0.468333
la6	0.8925	0.9625	0.965	0.9075	0.965	0.9675	0.943333	la6	0.455	0.485	0.4875	0.4575	0.4775	0.4875	0.475	la6	0.4375	0.4775	0.4775	0.45	0.4875	0.48	0.468333
c6	0.8475	0.945	0.9525	0.8575	0.945	0.9475	0.915833	c6	0.4325	0.475	0.485	0.43	0.475	0.47	0.46125	c6	0.415	0.47	0.4675	0.4275	0.47	0.4775	0.454583
Mean	0.855417	0.935	0.9475	0.8625	0.937083	0.942917		Mean	0.435833	0.468333	0.478333	0.425417	0.465417	0.468333		Mean	0.419583	0.466667	0.469167	0.437083	0.471667	0.474583
	Sensitivity								Specificity								PPV
	Linear			Quadratic					Linear			Quadratic					Linear			Quadratic
DWT	Var	Var&Corr	Corr	Var	Var&Corr	Corr	Mean	DWT	Var	Var&Corr	Corr	Var	Var&Corr	Corr	Mean	DWT	Var	Var&Corr	Corr	Var	Var&Corr	Corr	Mean
Haar	0.830769	0.919192	0.911458	0.75	0.921182	0.891626	0.870705	Haar	0.814634	0.910891	0.879808	0.845238	0.93401	0.903553	0.881356	Haar	0.81	0.91	0.875	0.87	0.935	0.905	0.884167
d4	0.87234	0.930693	0.930693	0.860697	0.936275	0.936275	0.911162	d4	0.830189	0.939394	0.939394	0.864322	0.954082	0.954082	0.913577	d4	0.82	0.94	0.94	0.865	0.955	0.955	0.9125
d6	0.829146	0.882353	0.974874	0.846535	0.871287	0.909953	0.885691	d6	0.825871	0.897959	0.970149	0.853535	0.878788	0.957672	0.897329	d6	0.825	0.9	0.97	0.855	0.88	0.96	0.898333
d8	0.906736	0.969543	0.97449	0.913706	0.955882	0.974619	0.949163	d8	0.879227	0.955665	0.955882	0.901478	0.97449	0.960591	0.937889	d8	0.875	0.955	0.955	0.9	0.975	0.96	0.936667
la6	0.906736	0.969543	0.97449	0.913706	0.955882	0.974619	0.949163	la6	0.879227	0.955665	0.955882	0.901478	0.97449	0.960591	0.937889	la6	0.875	0.955	0.955	0.9	0.975	0.96	0.936667
c6	0.860104	0.949495	0.968912	0.859296	0.949495	0.940887	0.921365	c6	0.835749	0.940594	0.937198	0.855721	0.940594	0.954315	0.910695	c6	0.83	0.94	0.935	0.855	0.94	0.955	0.909167
Mean	0.867638	0.936803	0.95582	0.857323	0.931667	0.937996		Mean	0.844149	0.933361	0.939719	0.870295	0.942742	0.948467		Mean	0.839167	0.933333	0.938333	0.874167	0.943333	0.949167
	NPV								LR+								LR-
	Linear			Quadratic					Linear			Quadratic					Linear			Quadratic
DWT	Var	Var&Corr	Corr	Var	Var&Corr	Corr	Mean	DWT	Var	Var&Corr	Corr	Var	Var&Corr	Corr	Mean	DWT	Var	Var&Corr	Corr	Var	Var&Corr	Corr	Mean
Haar	0.835	0.92	0.915	0.71	0.92	0.89	0.865	Haar	4.48178	10.3154	7.58333	4.84615	13.9595	9.24475	8.40514	Haar	0.207738	0.0887132	0.100638	0.295775	0.0843864	0.119942	0.149532
d4	0.88	0.93	0.93	0.86	0.935	0.935	0.911667	d4	5.13712	15.3564	15.3564	6.34365	20.39	20.39	13.8289	d4	0.153772	0.0737783	0.0737783	0.161171	0.0667925	0.0667925	0.0993474
d6	0.83	0.88	0.975	0.845	0.87	0.905	0.884167	d6	4.76167	8.64706	32.6583	5.77979	7.18812	21.4976	13.4221	d6	0.206878	0.131016	0.0258987	0.1798	0.146466	0.0940274	0.130681
d8	0.91	0.97	0.975	0.915	0.955	0.975	0.95	d8	7.50777	21.8686	22.0884	9.27411	37.4706	24.731	20.4901	d8	0.106075	0.0318698	0.0266876	0.0957255	0.0452726	0.026422	0.0553421
la6	0.91	0.97	0.975	0.915	0.955	0.975	0.95	la6	7.50777	21.8686	22.0884	9.27411	37.4706	24.731	20.4901	la6	0.106075	0.0318698	0.0266876	0.0957255	0.0452726	0.026422	0.0553421
c6	0.865	0.95	0.97	0.86	0.95	0.94	0.9225	c6	5.23651	15.9832	15.4281	5.95581	15.9832	20.595	13.1969	c6	0.16739	0.0536948	0.0331713	0.164427	0.0536948	0.0619432	0.0890536
Mean	0.871667	0.936667	0.956667	0.850833	0.930833	0.936667		Mean	5.7721	15.6732	19.2005	6.91227	22.077	20.1982		Mean	0.157988	0.0684903	0.0478102	0.165437	0.0736475	0.0659249
	F-Measure
	Linear			Quadratic
DWT	Var	Var&Corr	Corr	Var	Var&Corr	Corr	Mean
Haar	0.820253	0.914573	0.892857	0.805556	0.92804	0.898263	0.87659
d4	0.845361	0.935323	0.935323	0.862843	0.945545	0.945545	0.911657
d6	0.827068	0.891089	0.972431	0.850746	0.875622	0.934307	0.891877
d8	0.890585	0.962217	0.964646	0.906801	0.965347	0.967254	0.942808
la6	0.890585	0.962217	0.964646	0.906801	0.965347	0.967254	0.942808
c6	0.844784	0.944724	0.951654	0.857143	0.944724	0.947891	0.915153
Mean	0.853106	0.935024	0.946926	0.864982	0.937437	0.943419

## Sheet: 40 Vars
DWT	Linear						Quadratic
	Var		Var & Corr		Corr		Var		Var & Corr		Corr
Haar	177	23	197	3	193	7	175	25	190	10	190	10
	22	178	4	196	7	193	21	179	7	193	10	190
d4	184	16	193	7	197	3	190	10	195	5	193	7
	16	184	6	194	2	198	14	186	10	190	4	196
d6	168	32	176	24	197	3	181	19	174	26	197	3
	32	168	20	180	2	198	27	173	24	176	5	195
d8	180	20	194	6	199	1	187	13	191	9	197	3
	15	185	9	191	4	196	16	184	5	195	2	198
la6	180	20	194	6	199	1	187	13	191	9	197	3
	15	185	9	191	4	196	16	184	5	195	2	198
c6	181	19	198	2	199	1	188	12	196	4	195	5
	18	182	5	195	3	197	14	186	5	195	2	198
	Accuracy								TPR								TNR
	Linear			Quadratic					Linear			Quadratic					Linear			Quadratic
DWT	Var	Var&Corr	Corr	Var	Var&Corr	Corr		DWT	Var	Var&Corr	Corr	Var	Var&Corr	Corr		DWT	Var	Var&Corr	Corr	Var	Var&Corr	Corr
Haar	0.8875	0.9825	0.965	0.885	0.9575	0.95		Haar	0.4425	0.4925	0.4825	0.4375	0.475	0.475		Haar	0.445	0.49	0.4825	0.4475	0.4825	0.475
d4	0.92	0.9675	0.9875	0.94	0.9625	0.9725		d4	0.46	0.4825	0.4925	0.475	0.4875	0.4825		d4	0.46	0.485	0.495	0.465	0.475	0.49
d6	0.84	0.89	0.9875	0.885	0.875	0.98		d6	0.42	0.44	0.4925	0.4525	0.435	0.4925		d6	0.42	0.45	0.495	0.4325	0.44	0.4875
d8	0.9125	0.9625	0.9875	0.9275	0.965	0.9875		d8	0.45	0.485	0.4975	0.4675	0.4775	0.4925		d8	0.4625	0.4775	0.49	0.46	0.4875	0.495
la6	0.9125	0.9625	0.9875	0.9275	0.965	0.9875		la6	0.45	0.485	0.4975	0.4675	0.4775	0.4925		la6	0.4625	0.4775	0.49	0.46	0.4875	0.495
c6	0.9075	0.9825	0.99	0.935	0.9775	0.9825		c6	0.4525	0.495	0.4975	0.47	0.49	0.4875		c6	0.455	0.4875	0.4925	0.465	0.4875	0.495
Mean	0.896667	0.957917	0.984167	0.916667	0.950417	0.976667		Mean	0.445833	0.48	0.493333	0.461667	0.47375	0.487083		Mean	0.450833	0.477917	0.490833	0.455	0.476667	0.489583
	Sensitivity								Specificity								PPV
	Linear			Quadratic					Linear			Quadratic					Linear			Quadratic
DWT	Var	Var&Corr	Corr	Var	Var&Corr	Corr	Mean	DWT	Var	Var&Corr	Corr	Var	Var&Corr	Corr	Mean	DWT	Var	Var&Corr	Corr	Var	Var&Corr	Corr	Mean
Haar	0.885572	0.984925	0.965	0.877451	0.950739	0.95	0.935614	Haar	0.889447	0.9801	0.965	0.892857	0.964467	0.95	0.940312	Haar	0.89	0.98	0.965	0.895	0.965	0.95	0.940833
d4	0.92	0.965174	0.985075	0.94898	0.974359	0.965517	0.959851	d4	0.92	0.969849	0.98995	0.931373	0.95122	0.979695	0.957014	d4	0.92	0.97	0.99	0.93	0.95	0.98	0.956667
d6	0.84	0.882353	0.985075	0.901042	0.871287	0.984848	0.910767	d6	0.84	0.897959	0.98995	0.870192	0.878788	0.975248	0.908689	d6	0.84	0.9	0.99	0.865	0.88	0.975	0.908333
d8	0.902439	0.969543	0.994924	0.93401	0.955882	0.985075	0.956979	d8	0.923077	0.955665	0.980296	0.921182	0.97449	0.98995	0.957443	d8	0.925	0.955	0.98	0.92	0.975	0.99	0.9575
la6	0.902439	0.969543	0.994924	0.93401	0.955882	0.985075	0.956979	la6	0.923077	0.955665	0.980296	0.921182	0.97449	0.98995	0.957443	la6	0.925	0.955	0.98	0.92	0.975	0.99	0.9575
c6	0.905473	0.989848	0.994949	0.939394	0.979899	0.975369	0.964155	c6	0.909548	0.975369	0.985149	0.930693	0.975124	0.989848	0.960955	c6	0.91	0.975	0.985	0.93	0.975	0.99	0.960833
Mean	0.892654	0.960231	0.986658	0.922481	0.948008	0.974314		Mean	0.900858	0.955768	0.981773	0.911247	0.953096	0.979115		Mean	0.901667	0.955833	0.981667	0.91	0.953333	0.979167
	NPV								LR+								LR-
	Linear			Quadratic					Linear			Quadratic					Linear			Quadratic
DWT	Var	Var&Corr	Corr	Var	Var&Corr	Corr	Mean	DWT	Var	Var&Corr	Corr	Var	Var&Corr	Corr	Mean	DWT	Var	Var&Corr	Corr	Var	Var&Corr	Corr	Mean
Haar	0.885	0.985	0.965	0.875	0.95	0.95	0.935	Haar	8.0104	49.4925	27.5714	8.18954	26.7565	19	23.1701	Haar	0.128651	0.0153815	0.0362694	0.137255	0.051076	0.0526316	0.0702106
d4	0.92	0.965	0.985	0.95	0.975	0.965	0.96	d4	11.5	32.0116	98.0149	13.828	19.9744	47.5517	37.1468	d4	0.0869565	0.0359085	0.0150769	0.0547798	0.026956	0.0351974	0.0424792
d6	0.84	0.88	0.985	0.905	0.87	0.985	0.910833	d6	5.25	8.64706	98.0149	6.94136	7.18812	39.7879	27.6382	d6	0.190476	0.131016	0.0150769	0.11372	0.146466	0.0155361	0.102049
d8	0.9	0.97	0.995	0.935	0.955	0.985	0.956667	d8	11.7317	21.8686	50.4924	11.8503	37.4706	98.0149	38.5714	d8	0.105691	0.0318698	0.00517818	0.071636	0.0452726	0.0150769	0.0457874
la6	0.9	0.97	0.995	0.935	0.955	0.985	0.956667	la6	11.7317	21.8686	50.4924	11.8503	37.4706	98.0149	38.5714	la6	0.105691	0.0318698	0.00517818	0.071636	0.0452726	0.0150769	0.0457874
c6	0.905	0.99	0.995	0.94	0.98	0.975	0.964167	c6	10.0105	40.1878	66.9933	13.5541	39.392	96.0739	44.3686	c6	0.103928	0.0104087	0.00512664	0.0651193	0.0206133	0.0248832	0.0383465
Mean	0.891667	0.96	0.986667	0.923333	0.9475	0.974167		Mean	9.70572	29.0127	65.2632	11.0356	28.042	66.4072		Mean	0.120232	0.0427424	0.013651	0.085691	0.0559428	0.0264003
	F-Measure
	Linear			Quadratic
DWT	Var	Var&Corr	Corr	Var	Var&Corr	Corr	Mean
Haar	0.892219	0.977544	0.965	0.903861	0.972184	0.95	0.943468
d4	0.92	0.972419	0.992469	0.920606	0.937975	0.987295	0.955127
d6	0.84	0.908911	0.992469	0.847347	0.884378	0.970101	0.907201
d8	0.93642	0.947783	0.972594	0.913048	0.984653	0.992469	0.957828
la6	0.93642	0.947783	0.972594	0.913048	0.984653	0.992469	0.957828
c6	0.912269	0.967632	0.98005	0.925327	0.972556	0.99737	0.959201
Mean	0.906221	0.953679	0.979196	0.903873	0.956067	0.981617

## Sheet: 60 Vars
DWT	Linear						Quadratic
	Var		Var & Corr		Corr		Var		Var & Corr		Corr
Haar	177	23	200	0	198	2	175	25	197	3	198	2
	22	178	2	198	1	199	21	179	5	195	5	195
d4	184	16	193	7	200	0	182	18	195	5	198	2
	16	184	6	194	0	200	19	181	10	190	3	197
d6	168	32	176	24	199	1	181	19	174	26	199	1
	32	168	20	180	1	199	27	173	24	176	1	199
d8	180	20	194	6	200	0	187	13	191	9	198	2
	15	185	9	191	0	200	16	184	5	195	2	198
la6	180	20	194	6	200	0	187	13	191	9	198	2
	15	185	9	191	0	200	16	184	5	195	2	198
c6	181	19	198	2	200	0	188	12	196	4	198	2
	18	182	5	195	1	199	14	186	5	195	3	197
	Accuracy								TPR								TNR
	Linear			Quadratic					Linear			Quadratic					Linear			Quadratic
DWT	Var	Var&Corr	Corr	Var	Var&Corr	Corr	Mean	DWT	Var	Var&Corr	Corr	Var	Var&Corr	Corr	Mean	DWT	Var	Var&Corr	Corr	Var	Var&Corr	Corr	Mean
Haar	0.8875	0.995	0.9925	0.885	0.98	0.9825	0.95375	Haar	0.4425	0.5	0.495	0.4375	0.4925	0.495	0.477083	Haar	0.445	0.495	0.4975	0.4475	0.4875	0.4875	0.476667
d4	0.92	0.9675	1	0.9075	0.9625	0.9875	0.9575	d4	0.46	0.4825	0.5	0.455	0.4875	0.495	0.48	d4	0.46	0.485	0.5	0.4525	0.475	0.4925	0.4775
d6	0.84	0.89	0.995	0.885	0.875	0.995	0.913333	d6	0.42	0.44	0.4975	0.4525	0.435	0.4975	0.457083	d6	0.42	0.45	0.4975	0.4325	0.44	0.4975	0.45625
d8	0.9125	0.9625	1	0.9275	0.965	0.99	0.959583	d8	0.45	0.485	0.5	0.4675	0.4775	0.495	0.479167	d8	0.4625	0.4775	0.5	0.46	0.4875	0.495	0.480417
la6	0.9125	0.9625	1	0.9275	0.965	0.99	0.959583	la6	0.45	0.485	0.5	0.4675	0.4775	0.495	0.479167	la6	0.4625	0.4775	0.5	0.46	0.4875	0.495	0.480417
c6	0.9075	0.9825	0.9975	0.935	0.9775	0.9875	0.964583	c6	0.4525	0.495	0.5	0.47	0.49	0.495	0.48375	c6	0.455	0.4875	0.4975	0.465	0.4875	0.4925	0.480833
Mean	0.896667	0.96	0.9975	0.91125	0.954167	0.98875		Mean	0.445833	0.48125	0.49875	0.458333	0.476667	0.495417		Mean	0.450833	0.47875	0.49875	0.452917	0.4775	0.493333
	Sensitivity								Specificity								PPV
	Linear			Quadratic					Linear			Quadratic					Linear			Quadratic
DWT	Var	Var&Corr	Corr	Var	Var&Corr	Corr	Mean	DWT	Var	Var&Corr	Corr	Var	Var&Corr	Corr	Mean	DWT	Var	Var&Corr	Corr	Var	Var&Corr	Corr	Mean
Haar	0.885572	1	0.99005	0.877451	0.984848	0.989848	0.954628	Haar	0.889447	0.990099	0.994975	0.892857	0.975248	0.975369	0.952999	Haar	0.89	0.99	0.995	0.895	0.975	0.975	0.953333
d4	0.92	0.965174	1	0.909548	0.974359	0.98995	0.959838	d4	0.92	0.969849	1	0.905473	0.95122	0.985075	0.955269	d4	0.92	0.97	1	0.905	0.95	0.985	0.955
d6	0.84	0.882353	0.995	0.901042	0.871287	0.995	0.914114	d6	0.84	0.897959	0.995	0.870192	0.878788	0.995	0.912823	d6	0.84	0.9	0.995	0.865	0.88	0.995	0.9125
d8	0.902439	0.969543	1	0.93401	0.955882	0.99	0.958646	d8	0.923077	0.955665	1	0.921182	0.97449	0.99	0.960736	d8	0.925	0.955	1	0.92	0.975	0.99	0.960833
la6	0.902439	0.969543	1	0.93401	0.955882	0.99	0.958646	la6	0.923077	0.955665	1	0.921182	0.97449	0.99	0.960736	la6	0.925	0.955	1	0.92	0.975	0.99	0.960833
c6	0.905473	0.989848	1	0.939394	0.979899	0.98995	0.967427	c6	0.909548	0.975369	0.995025	0.930693	0.975124	0.985075	0.961806	c6	0.91	0.975	0.995	0.93	0.975	0.985	0.961667
Mean	0.892654	0.962744	0.997508	0.915909	0.953693	0.990791		Mean	0.900858	0.957434	0.9975	0.90693	0.954893	0.986753		Mean	0.901667	0.9575	0.9975	0.905833	0.955	0.986667
	NPV								LR+								LR-
	Linear			Quadratic					Linear			Quadratic					Linear			Quadratic
DWT	Var	Var&Corr	Corr	Var	Var&Corr	Corr	Mean	DWT	Var	Var&Corr	Corr	Var	Var&Corr	Corr	Mean	DWT	Var	Var&Corr	Corr	Var	Var&Corr	Corr
Haar	0.885	1	0.99	0.875	0.985	0.99	0.954167	Haar	8.0104	101	197.02	8.18954	39.7879	40.1878	65.6993	Haar	0.128651	0	0.0100005	0.137255	0.0155361	0.0104087
d4	0.92	0.965	1	0.91	0.975	0.99	0.96	d4	11.5	32.0116	-	9.62206	19.9744	66.3266	27.8869	d4	0.0869565	0.0359085	0	0.0998951	0.026956	0.0102025
d6	0.84	0.88	0.995	0.905	0.87	0.995	0.914167	d6	5.25	8.64706	199	6.94136	7.18812	199	71.0044	d6	0.190476	0.131016	0.00502513	0.11372	0.146466	0.00502513
d8	0.9	0.97	1	0.935	0.955	0.99	0.958333	d8	11.7317	21.8686	-	11.8503	37.4706	99	36.3842	d8	0.105691	0.0318698	0	0.071636	0.0452726	0.010101
la6	0.9	0.97	1	0.935	0.955	0.99	0.958333	la6	11.7317	21.8686	-	11.8503	37.4706	99	36.3842	la6	0.105691	0.0318698	0	0.071636	0.0452726	0.010101
c6	0.905	0.99	1	0.94	0.98	0.99	0.9675	c6	10.0105	40.1878	201	13.5541	39.392	66.3266	61.7452	c6	0.103928	0.0104087	0	0.0651193	0.0206133	0.0102025
Mean	0.891667	0.9625	0.9975	0.916667	0.953333	0.990833		Mean	9.70572	37.5973	199.007	10.3346	30.2139	94.9735		Mean	0.120232	0.0401788	0.00250427	0.0932102	0.0500195	0.00934014
	F-Measure
	Linear			Quadratic
DWT	Var	Var&Corr	Corr	Var	Var&Corr	Corr	Mean
Haar	0.892219	0.985025	0.997481	0.903861	0.970101	0.967632	0.95272
d4	0.92	0.972419	1	0.902732	0.937975	0.982531	0.952609
d6	0.84	0.908911	0.995	0.847347	0.884378	0.995	0.911773
d8	0.93642	0.947783	1	0.913048	0.984653	0.99	0.961984
la6	0.93642	0.947783	1	0.913048	0.984653	0.99	0.961984
c6	0.912269	0.967632	0.992506	0.925327	0.972556	0.982531	0.958804
Mean	0.906221	0.954926	0.997498	0.900894	0.955719	0.984616

## Sheet: Summary
	Size	Linear			Quadratic				Best values are highlighted in bold
		Var	Var&Corr	Corr	Var	Var&Corr	Corr
Accuracy	20	0.855417	0.935	0.9475	0.8625	0.937083	0.942917		Legends
	40	0.896667	0.957917	0.984167	0.916667	0.950417	0.976667		TPR=True positive rate
	60	0.896667	0.96	0.9975	0.91125	0.954167	0.98875		TNR= True negative rate
Sensitivity	20	0.867638	0.936803	0.95582	0.857323	0.931667	0.937996		PPV= Positive Predictive Value
	40	0.892654	0.960231	0.986658	0.922481	0.948008	0.974314		NPV=Negative Predictive Value
	60	0.892654	0.962744	0.997508	0.915909	0.953693	0.990791		LR+=Positive Likelihood
Specificity	20	0.844149	0.933361	0.939719	0.870295	0.942742	0.948467		LV-=Negative Likelihood
	40	0.900858	0.955768	0.981773	0.911247	0.953096	0.979115
	60	0.900858	0.957434	0.9975	0.90693	0.954893	0.986753
F-Measure	20	0.853106	0.935024	0.946926	0.864982	0.937437	0.943419
	40	0.906221	0.953679	0.979196	0.903873	0.956067	0.981617
	60	0.906221	0.954926	0.997498	0.900894	0.955719	0.984616
	Size	Linear			Quadratic					Size	Linear			Quadratic
		Var	Var&Corr	Corr	Var	Var&Corr	Corr				Var	Var&Corr	Corr	Var	Var&Corr	Corr
TPR	20	0.435833	0.468333	0.478333	0.425417	0.465417	0.468333		NPV	20	0.871667	0.936667	0.956667	0.850833	0.930833	0.936667
	40	0.445833	0.48	0.493333	0.461667	0.47375	0.487083			40	0.891667	0.96	0.986667	0.923333	0.9475	0.974167
	60	0.445833	0.48125	0.49875	0.458333	0.476667	0.495417			60	0.891667	0.9625	0.9975	0.916667	0.953333	0.990833
TNR	20	0.419583	0.466667	0.469167	0.437083	0.471667	0.474583		LR+	20	5.7721	15.6732	19.2005	6.91227	22.077	20.1982
	40	0.450833	0.477917	0.490833	0.455	0.476667	0.489583			40	9.70572	29.0127	65.2632	11.0356	28.042	66.4072
	60	0.450833	0.47875	0.49875	0.452917	0.4775	0.493333			60	9.70572	37.5973	199.007	10.3346	30.2139	94.9735
PPV	20	0.839167	0.933333	0.938333	0.874167	0.943333	0.949167		LR-	20	0.157988	0.0684903	0.0478102	0.165437	0.0736475	0.0659249
	40	0.901667	0.955833	0.981667	0.91	0.953333	0.979167			40	0.120232	0.0427424	0.013651	0.085691	0.0559428	0.0264003
	60	0.901667	0.9575	0.9975	0.905833	0.955	0.986667			60	0.120232	0.0401788	0.00250427	0.0932102	0.0500195	0.00934014
